# Supplementary material for: Adhesion GPCR GPR56 Expression Profiling in Human Tissues
Source: Cells. 2021 Dec 16;10(12):3557. doi: 10.3390/cells10123557 (PMC8700376; doi:10.3390/cells10123557)
Supplement: Supplementary file 1 [file cells-10-03557-s001.zip]

Archive with 1 entries (1 files):
- cells-1488946-supplementary.pdf
